# Supplementary material for: Low-Dose and Long-Term Olaparib Treatment Sensitizes MDA-MB-231 and SUM1315 Triple-Negative Breast Cancers Spheroids to Fractioned Radiotherapy
Source: J Clin Med. 2019 Dec 26;9(1):64. doi: 10.3390/jcm9010064 (PMC7019977; doi:10.3390/jcm9010064)
Supplement: Supplementary file 1 [file jcm-09-00064-s001.zip]

Archive with 7 entries (4 files):
- Supplementary Review/
- Supplementary Review/Figure S2.tif
- __MACOSX/
- __MACOSX/Supplementary Review/
- __MACOSX/Supplementary Review/._Figure S2.tif
- Supplementary Review/Figure S1.pdf
- __MACOSX/Supplementary Review/._Figure S1.pdf
